# Supplementary material for: A Novel Strategy to Identify Prognosis-Relevant Gene Sets in Cancers
Source: Genes (Basel). 2022 May 12;13(5):862. doi: 10.3390/genes13050862 (PMC9141699; doi:10.3390/genes13050862)
Supplement: Supplementary file 1 [file genes-13-00862-s001.zip]

Archive with 1 entries (1 files):
- genes-1694031-supplementary.pdf
